# Supplementary material for: Investigation of Paraoxonase-1 Genotype and Enzyme-Kinetic Parameters in the Context of Cognitive Impairment in Parkinson’s Disease
Source: Antioxidants (Basel). 2023 Feb 7;12(2):399. doi: 10.3390/antiox12020399 (PMC9952446; doi:10.3390/antiox12020399)
Supplement: Supplementary file 1 [file antioxidants-12-00399-s001.zip]

Archive with 1 entries (1 files):
- antioxidants-2118630-supplementary.pdf
